# Supplementary material for: A Disentangled VAE-BiLSTM Model for Heart Rate Anomaly Detection
Source: Bioengineering (Basel). 2023 Jun 3;10(6):683. doi: 10.3390/bioengineering10060683 (PMC10294855; doi:10.3390/bioengineering10060683)
Supplement: Supplementary file 1 [file bioengineering-10-00683-s001.zip]

Archive with 2 entries (2 files):
- Figures S1-S7.pdf
- Table S1.pdf
